# Supplementary material for: α,α-Difluorophosphonohydroxamic Acid Derivatives among the Best Antibacterial Fosmidomycin Analogues
Source: Molecules. 2021 Aug 23;26(16):5111. doi: 10.3390/molecules26165111 (PMC8397956; doi:10.3390/molecules26165111)
Supplement: Supplementary file 1 [file molecules-26-05111-s001.zip]

Archive with 1 entries (1 files):
- molecules-1338195-supplementary.pdf
